# Supplementary material for: Ultrasound-Assisted Synthesis and Biological Profiling of 1,3,5-Triazine Derivatives with Antiproliferative Activity in Triple-Negative Breast Cancer
Source: Curr Issues Mol Biol. 2026 Mar 17;48(3):319. doi: 10.3390/cimb48030319 (PMC13025726; doi:10.3390/cimb48030319)
Supplement: Supplementary file 1 [file cimb-48-00319-s001.zip]

Archive with 1 entries (1 files):
- cimb-4180990-supplementary.pdf
